# Supplementary material for: Fifty Shades of Erns: Innate Immune Evasion by the Viral Endonucleases of All Pestivirus Species
Source: Viruses. 2022 Jan 27;14(2):265. doi: 10.3390/v14020265 (PMC8880635; doi:10.3390/v14020265)
Supplement: Supplementary file 1 [file viruses-14-00265-s001.zip]

Archive with 1 entries (1 files):
- viruses-1551696-supplementary.pdf
